# Supplementary material for: Implications of human–wildlife conflict on the diet of an endangered avian top predator in the northern Andes
Source: Sci Rep. 2024 Jun 6;14:13077. doi: 10.1038/s41598-024-63947-3 (PMC11156653; doi:10.1038/s41598-024-63947-3)
Supplement: Supplementary file 1 — Supplementary Table 1. [file 41598_2024_63947_MOESM1_ESM.xlsx]

## Sheet: Metadata
Implications of human-wildlife conflict on the diet of an Endangered avian top predator in the northern Andes
Juan Sebastián Restrepo-Cardona1,2*, Sebastián Kohn2, Luis Miguel Renjifo3, Juan D. Vásquez-Restrepo4, Santiago Zuluaga2,5,6, Félix Hernán Vargas2,7, Fabricio Narváez2, Luis A. Salagaje2, Abel Recalde2, Andy Salazar2, Erik Camilo Gaitán-López8, Vanessa Hull1
1-Department of Wildlife Ecology and Conservation, University of Florida, Gainesville, United States. 2-Fundación Cóndor Andino Ecuador, Quito, Ecuador. 3-Departamento de Ecología y Territorio, Facultad de Estudios Ambientales y Rurales, Pontificia Universidad Javeriana, Bogotá, Colombia. 4-Laboratorio de Herpetología, Museo de Zoología “Alfonso L. Herrera”, Universidad Nacional Autónoma de Méxic…
*Corresponding author: jsrestrepoc@gmail.com

## Sheet: Supplementary Table 1
Supplementary Table 1. Location and elevation of 16 Black-and-chestnut Eagle (Spizaetus isidori) nests in the northern Andes (Ecuador and Colombia), and time of sampling and sampling effort during nestling-rearing periods.
C	Nest location	Province or Department	Country	Elevation	Time of sampling	Sampling effort	Coordinates
1	Chimandaz, located in the middle basin of the Río Zamora	Morona Santiago	Ecuador	1,785 m a.s.l.	Between June 5 and August 23 of 2022	143 h of observation	3°9'36.44"S, 78°20'47.95"W
2	Río Blanco, in the middle basin of the Río Pastaza	Tungurahua	Ecuador	2,229 m a.s.l.	Between August 12 and October 17 of 2019 and between July 27 and November 17 of 2021	397 h of observation	1°22'19.93"S, 78°20'49.38''W
3	El Triunfo, in the middle basin of the Río Pastaza	Tungurahua	Ecuador	2,452 m a.s.l.	Between July 18 and October 13 of 2022	341 h of observation	1°19'3.97"S, 78°24'40.97"W
4	Reserva Río Zuñag, located in the middle basin of the Río Zuñag	Tungurahua	Ecuador	1,800 m a.s.l.	Between May 4 and September 7 of 2018	648 h of observation	1°22'28.94''S, 78° 9'43.34''W
5	Arenillas, located in the middle basin of the Río Cosanga	Napo	Ecuador	2,034 m a.s.l.	On October 11-31 of 2017	86 h of observation	0°33'53.01"S, 77°52'1.75"W
6	Parada Larca, in the middle basin of the Río Parada Larca, in the buffer zone of the PN Cayambe Coca	Napo	Ecuador	2,187 m a.s.l.	Between October 11 and December 30 of 2022	132 h of observation	0°26'20.77"S, 77°53'40.46"W
7	Quijos Huaico, in the middle basin of the Río Quijos Huaico, in the buffer zone of the PN Antisana	Napo	Ecuador	2,259 m a.s.l.	Between June 22 and September 16 of 2021 and between June 20 and July 31 of 2023	319 h of observation	0°26'25.19"S, 77°58'41.02"W
8	Cuyujá, in the middle basin of the Río Papallacta, in the buffer zone of the Parque Nacional (PN) Antisana	Napo	Ecuador	2,632 m a.s.l.	Between April 1 and July 10 of 2022	414 h of observation	0°25'8.00"S, 78° 1'57.13"W
9	El Salado, in the middle basin of the Río Salado, in the buffer zone of the PN Cayambe Coca	Napo	Ecuador	1,578 m a.s.l.	Between February 15 and May 5 of 2022 and between May 27 and September 5 of 2023	768 h of observation	0°10'29.96"S, 77°41'0.07"W
10	Atahualpa, inside of the Área de Conservación y Uso Sustentable Mojanda Cambugán, in the middle basin of the Río Mojanda	Pichincha	Ecuador	2,727 m a.s.l.	Between October 18 of 2018 and January 3 of 2019, and between July 7 and October 20 of 2021	101 h of observation	0°9'34.83''N, 78°19'53.74''W
11	San Agustín, in the middle basin of the Río El Playón	Huila	Colombia	2,000 m a.s.l.	Between April 16 and June 13 of 2019	480 h of observation	01°53'51.5''N, 76°25'28.6''W
12	Santa María, in the middle basin of the Río Bache	Huila	Colombia	2,550 m a.s.l.	Between May 23 and July 22 of 2021	319 h of observation	2°57'24.87"N, 75°41'22.41"W
13	Gachalá, in the Farallones de Gachalá y Medina Biological Corridor	Cundinamarca	Colombia	~2,060 m a.s.l.	Between 2013 and 2015 (see Zuluaga & Echeverry-Galvis 2016, Restrepo-Cardona et al. 2019)	(see Zuluaga & Echeverry-Galvis 2016, Restrepo-Cardona et al. 2019)	04°23'N, 73°16'W
14	Campohermoso, in the Quebrada Blanca basin	Boyacá	Colombia	2,013 m a.s.l.	Between April and May of 2010 (see Restrepo-Cardona et al. 2019)	600 h of observation	05°3'48.2"N, 73°9'27.9"W
15	Jardín, in the Distrito de Manejo Integrado Cuchilla Jardín-Támesis	Antioquia	Colombia	2,320 m a.s.l.	Between May and August of 2016 (see Restrepo-Cardona et al. 2019)	760 h of observation	05°31'10.6"N, 75°51'58.6"W
16	Ciudad Bolívar, in the Reserva Natural Farallones de Citara	Antioquia	Colombia	2,327 m a.s.l.	Between April and July of 2018 (see Restrepo-Cardona et al. 2019)	658 h of observation	05°48'02.8"N, 76°04'18.9"W
Note: The distance between the nests in Quijos Huaico and Parada Larca is 9.4 km, between the nests in Quijos Huaico and Cuyuja is 6.2 km, and between the nests in El Triunfo and Río Blanco is 9.2 km
