# Supplementary material for: Implications of human–wildlife conflict on the diet of an endangered avian top predator in the northern Andes
Source: Sci Rep. 2024 Jun 6;14:13077. doi: 10.1038/s41598-024-63947-3 (PMC11156653; doi:10.1038/s41598-024-63947-3)
Supplement: Supplementary file 2 — Supplementary Table 2. [file 41598_2024_63947_MOESM2_ESM.xlsx]

## Sheet: Metadata
Implications of human-wildlife conflict on the diet of an Endangered avian top predator in the northern Andes
Juan Sebastián Restrepo-Cardona1,2*, Sebastián Kohn2, Luis Miguel Renjifo3, Juan D. Vásquez-Restrepo4, Santiago Zuluaga2,5,6, Félix Hernán Vargas2,7, Fabricio Narváez2, Luis A. Salagaje2, Abel Recalde2, Andy Salazar2, Erik Camilo Gaitán-López8, Vanessa Hull1
1-Department of Wildlife Ecology and Conservation, University of Florida, Gainesville, United States. 2-Fundación Cóndor Andino Ecuador, Quito, Ecuador. 3-Departamento de Ecología y Territorio, Facultad de Estudios Ambientales y Rurales, Pontificia Universidad Javeriana, Bogotá, Colombia. 4-Laboratorio de Herpetología, Museo de Zoología “Alfonso L. Herrera”, Universidad Nacional Autónoma de Méxic…
*Corresponding author: jsrestrepoc@gmail.com

## Sheet: Supplementary Table 2 
Supplementary Table 2. Different types of land cover identified and their percentage of area in 16 Black-and-chestnut Eagle (Spizaetus isidori) nests in the northern Andes (Ecuador and Colombia) during the nestling-rearing periods.
C	Nest	Forest cover at 2km buffer	Herbaceous or shrubby vegetation at 2km buffer	Cattle pastures at 2km buffer	Industrial zones at 2km buffer	Heterogeneous agricultural areas at 2km buffer	Transitional crops at 2km buffer	Permanent crops at 2km buffer	Urban areas at 2km buffer	River areas at 2km buffer	Man-made bodies of water at 2km buffer	Distance to near pasture area	Distance to near settlement area
1	Chimandáz	0.796	0	0.204	0	0	0	0	0	0	0	0 m	3153 m
2	Río Blanco	0.819	0.005	0.124	0	0	0.052	0	0	0	0	180,3 m	368 m
3	El Triunfo	0.336	0	0.058	0	0.15	0.43	0	0.026	0	0	103,9 m	400 m
4	Zuñag	0.982	0.018	0	0	0	0	0	0	0	0	1717,4 m	9539 m
5	Arenillas	0.559	0.021	0.411	0.009	0	0	0	0	0	0	129,1 m	13008 m
6	Cuyúja	0.545	0.069	0.365	0	0	0	0	0.02	0	0	169,1 m	732 m
7	Parada Larca	0.717	0.042	0.241	0	0	0	0	0	0	0	0 m	1559 m
8	Quijos Huaico	0.41	0.138	0.452	0	0	0	0	0	0	0	251,8 m	285 m
9	El Salado	0.719	0.128	0	0	0	0	0	0	0.153	0	48,7 m	667 m
10	Atahualpa	0.505	0.219	0.083	0	0.091	0.102	0	0	0	0	280,6 m	1594 m
11	San Agustín	0.62	0	0.234	0	0.146	0	0	0	0	0	135,5 m	1501 m
12	Santa María	0.538	0.105	0.243	0	0.012	0.102	0	0	0	0	46,5 m	910 m
13	Gachalá	0.128	0.034	0.195	0	0.603	0	0	0	0.006	0.034	565,2 m	36 m
14	Campohermoso	0.852	0.045	0.049	0	0.054	0	0	0	0	0	439,2 m	1533 m
15	Jardín	0.774	0.027	0.045	0	0.126	0	0.029	0	0	0	1258,9 m	659 m
16	Ciudad Bolívar	0.877	0	0.019	0	0.104	0	0	0	0	0	961,4 m	2662 m
