# Supplementary material for: Implications of human–wildlife conflict on the diet of an endangered avian top predator in the northern Andes
Source: Sci Rep. 2024 Jun 6;14:13077. doi: 10.1038/s41598-024-63947-3 (PMC11156653; doi:10.1038/s41598-024-63947-3)
Supplement: Supplementary file 3 — Supplementary Table 3. [file 41598_2024_63947_MOESM3_ESM.xlsx]

## Sheet: Metadata
Implications of human-wildlife conflict on the diet of an Endangered avian top predator in the northern Andes
Juan Sebastián Restrepo-Cardona1,2*, Sebastián Kohn2, Luis Miguel Renjifo3, Juan D. Vásquez-Restrepo4, Santiago Zuluaga2,5,6, Félix Hernán Vargas2,7, Fabricio Narváez2, Luis A. Salagaje2, Abel Recalde2, Andy Salazar2, Erik Camilo Gaitán-López8, Vanessa Hull1
1-Department of Wildlife Ecology and Conservation, University of Florida, Gainesville, United States. 2-Fundación Cóndor Andino Ecuador, Quito, Ecuador. 3-Departamento de Ecología y Territorio, Facultad de Estudios Ambientales y Rurales, Pontificia Universidad Javeriana, Bogotá, Colombia. 4-Laboratorio de Herpetología, Museo de Zoología “Alfonso L. Herrera”, Universidad Nacional Autónoma de Méxic…
*Corresponding author: jsrestrepoc@gmail.com

## Sheet: Supplementary Table 3
Supplementary Table 3. Diet of the 16 Black-and-chestnut Eagle (Spizaetus isidori) pairs during the nestling-rearing period in the northern Andes (Ecuador and Colombia), between 2010 and 2023. We included 592 prey items recorded in 12 nests during this study, and 261 prey items recorded in another four eagle nests by Restrepo-Cardona et al. (2019) and Zuluaga and Echeverry-Galvis (2016). Number o…
Prey	Weight (gr)	Weight (kg)	El Triunfo (in 2022)			Chimandáz (in 2022)			Cuyúja (in 2022)			El Salado (in 2022 and 2023)			Paradalarca (in 2021)			Quijos Huaico (in 2021 and 2023)			Santa María (in 2020)			San Agustín (in 2019)			Río Blanco (in 2019 and 2021)			Atahualpa (in 2018 and 2021)			Zuñag (in 2018)			Ciudad Bolívar (in 2018)******			Arenillas (in 2018 and 2019)			Jardín (in 2016)******			Gachalá (in 2013, 2014 and 2015)******			Campohermoso (in 2010)******
			N	F(%)	B(%)	N	F(%)	B(%)	N	F(%)	B(%)	N	F(%)	B(%)	N	F(%)	B(%)	N	F(%)	B(%)	N	F(%)	B(%)	N	F(%)	B(%)	N	F(%)	B(%)	N	F(%)	B(%)	N	F(%)	B(%)	N	F(%)	B(%)	N	F(%)	B(%)	N	F(%)	B(%)	N	F(%)	B(%)	N	F(%)
MAMMALS			26	36.1	46	8	36.4	57.7	16	20	23.7	50	42.7	72.9	16	51.6	73.9	28	35.9	34.3	4	16.66	10.7	3	8.1	26.5	16	40	48.3	14	40	22.9	14	33.3	68.7	17	30.4	60.2	7	50	41.5	37	49.3	69.5	27	25.7	36	9	36
RODENTIA			11	15.3	17.2	3	13.6	4.2	11	13.7	13.9	32	27.3	32.4	10	32.2	7.6	21	26.9	10.7	4	16.66	10.7				6	15	8	10	28.6	21.4	1	2.4	1	8	14.3	8.6	6	42.9	41.5	20	26.6	16.1	18	17.1	8.8	4	16
Red-tailed Squirrel Sciurus granatensis	295	0.295	3	4.2	1.9				10	12.5	5.5	22	18.8	4.1	10	32.2	7.6	21	26.9	10.7	4	16.66	10.7							9	25.7	18.4				8	14.3	8.6				16	21.3	9.2	18	17.1	8.8	4	16
Amazon Dwarf Squirrel Microsciurus flaviventer	95.5	0.0955				1	4.5	0.4
Stump-tailed Porcupine Coendou rufescens	890	0.89	8	11.1	15.3																																					4	5.3	6.9
Black Agouti Dasyprocta fuliginosa	4500	4.5							1	1.2	8.4	10	8.5	28.3
Sciurus sp.*	435	0.435				2	9.1	3.8																			6	15	8	1	2.8	3	1	2.4	1				6	42.9	41.5
CINGULATA																																													1	0.9	7.4
Nine-banded Armadillo Dasypus novemcinctus	4500	4.5																																											1	0.9	7.4
LAGOMORPHA			2	2.7	3.5	1	4.5	4.3	4	5	7.2							2	2.6	3.3
Common Tapeti Sylvilagus brasiliensis	965	0.965				1	4.5	4.3	4	5	7.2							2	2.6	3.3
Sylvilagus sp.**	822.5	0.8225	2	2.7	3.5
CARNIVORA			2	2.7	5.5	1	4.5	22.5				14	12	38.8	5	16.1	66.3	3	3.9	17.9							5	12.5	30.8	1	2.8	1.5	6	14.3	44.9	4	7.1	40.1				9	12	49.2	4	3.8	8.5	3	12
South American Coati Nasua nasua	5100	5.1				1	4.5	22.5				12	10.2	38.5	5	16.1	66.3	2	2.6	17.5																												3	12
Western Mountain Coati Nasuella olivacea	1286	1.286	2	2.7	5.5																																								4	3.8	8.5
Long-tailed Weasel Mustela frenata	215	0.215										2	1.7	0.3				1	1.3	0.4							2	5	1.3	1	2.8	1.5
Kinkajou Potos flavus	2750	2.75																															1	2.4	6.6	4	7.1	40.1				8	10.7	43
Unidentified Procyonidae***	3193	3.193																									3	7.5	29.5				5	11.9	38.3							1	1.3	6.2
PRIMATES			3	4.2	19.8																			3	8.1	26.5	1	2.5	9.5				4	9.5	4.4	2	3.6	6.3							1	0.9	11.3	1	4
Colombian Night Monkey Aotus lemurinus	866.6	0.8666																						1	2.7	3.3										2	3.6	6.3
Common Woolly Monkey Lagothrix lagotricha	6800	6.8																																											1	0.9	11.3
Tufted Capuchin Sapajus apella	3000	3																						2	5.4	23.2																						1	4
Colombian White-faced Capuchin Cebus capucinus	3077.9	3.0779	3	4.2	19.8																						1	2.5	9.5
Brown-mantled Tamarin Saguinus fuscicollis	461.7	0.4617																															4	9.5	4.4
PILOSA						1	4.5	26.7																									1	2.4	15.1
Linnaeus's Two-toed Sloth Choloepus didactylus	6300	6.3																															1	2.4	15.1
Southern Tamandua Tamandua tetradactyla	6050	6.05				1	4.5	26.7
DIDELPHIMORPHIA									1	1.2	2.6	2	1.7	1.7				1	1.3	2.4													1	2.4	3.3	2	3.6	5.2				3	4	4.2
Common Opossum Didelphis marsupialis	1377	1.377							1	1.2	2.6	2	1.7	1.7				1	1.3	2.4													1	2.4	3.3
Didelphis sp.****	716.7	0.7167																																		2	3.6	5.2				3	4	4.2
UNIDENTIFIED MAMMALS			8	11.1		2	9.1					2	1.7		1	3.2		1	1.3								4	10		3	8.6		1	2.4		1	1.8		1	7.1		5	6.7		3	2.8		1	4
WILD BIRDS			40	55.5	50.2	9	40.9	34.3	56	69.8	64.8	64	54.7	26.5	12	38.7	18.8	29	37.2	33.4	17	70.9	81	24	64.8	48.8	13	32.5	21.3	17	48.6	70.9	17	40.5	24.8	24	42.8	39.5	4	28.6	44.1	12	16	15.4	26	24.7	26.7	4	16
WILD GALLIFORMES			36	50	48	6	27.2	17.4	50	62.4	60.7	49	41.8	23.6	9	29	16.2	27	34.6	32.2	16	66.66	79.9	18	48.6	42.8	10	25	19.9	16	45.7	68.9	15	35.7	23.6	11	19.6	25.7	4	28.6	44.1	12	16	15.4	25	23.8	25.8	4	16
Sickle-winged Guans Chamaepetes goudotii	693	0.693				1	4.5	3.1	21	26.2	27.1	44	37.6	19.2	9	29	16.2	27	34.6	32.2				8	21.6	21.5	3	7.5	6.4							7	12.5	17.7	4	28.6	44.1	9	12	12.2
Andean Guan Penelope montagnii	622	0.622	35	48.6	46.7	1	4.5	2.7	28	35	32.4																6	15	11.5	16	45.7	68.9													25	23.8	25.8
Colombian Chachalaca Ortalis columbiana	550	0.55																			16	66.66	79.9	10	27	21.3										4	7.1	8				3	4	3.2
Speckled Chachalaca Ortalis guttata	600	0.6	1	1.4	1.3
Wattled Guan Aburria aburri	1407.5	1.4075										5	4.3	4.4
Unidentified Cracidae*****	657.5	0.6575				4	18.2	11.6	1	1.2	1.2																1	2.5	2				15	35.7	23.6
Band-tailed Guan Penelope argyrotis	807.5	0.8075																																														4	16
COLUMBIFORMES			2	2.7	1.5				3	3.7	1.9	11	9.4	2.4	3	9.7	2.6	2	2.6	1.2				3	8.1	4	2	5	1.4							8	14.3	10
White-throated Quail-dove Zentrygon frenata	307	0.307										1	0.8	0.2
Band-tailed Pigeon Patagioenas fasciata	342.5	0.3425	2	2.7	1.5				3	3.7	1.9	10	8.5	2.2	3	9.7	2.6	2	2.6	1.2				3	8.1	4	1	2.5	1.1							8	14.3	10
Eared Dove Zenaida auriculata	112.6	0.1126																									1	2.5	0.3
PASSERIFORMES												2	1.7	0.3										2	5.4	1.7							1	2.4	0.6	3	5.3	1.5
Russet-backed Oropendola Psarocolius angustifrons	218.5	0.2185										2	1.7	0.3										2	5.4	1.7
Andean Cock-of-the-rock Rupicola peruviana	244	0.244																															1	2.4	0.6
Great Thrush Turdus fuscater	143	0.143																																		3	5.3	1.5
PSITTACIFORMES									2	2.5	0.9	1	0.8	0.2													1	2.5								1	1.8	1
Yellow-eared Conure Ognorhynchus icterotis	285	0.285																																		1	1.8	1
White-capped Parrot Pionus seniloides	239	0.239							2	2.5	0.9	1	0.8	0.2
Unidentified Psittacidae																											1	2.5
PICIFORMES			2	2.7	0.7
Emerald Toucanet Aulacorhynchus prasinus	166	0.166	2	2.7	0.7
CAPRIMULGIFORMES												1	0.8	0.04
Lyre-tailed Nightjar Uropsalis lyra	71.2	0.0712										1	0.8	0.04
PELECANIFORMES																																				1	1.8	1.3
Cattle Egret Bubulcus ibis	366	0.366																																		1	1.8	1.3
TINAMIFORMES						2	9.1	14.1	1	1.2	1.3																						1	2.4	0.6
Bartlett's Tinamou Crypturellus bartletti	241	0.241																															1	2.4	0.6
Gray Tinamou Tinamus tao	1600.5	1.6005				2	9.1	14.1
Tawny-breasted Tinamou Nothocercus julius	693	0.693							1	1.2	1.3
FALCONIFORMES						1	4.5	2.8																1	2.7	0.3				1	2.8	2													1	0.9	0.9
Collared Forest Falcon Micrastur semitorquatus	632	0.632				1	4.5	2.8
Laughing Falcon Herpetotheres cachinnans	583	0.583																																											1	0.9	0.9
Semicollared Hawk Accipiter collaris	94	0.094																						1	2.7	0.3
White-rumped Hawk Parabuteo leucorrhous	290	0.29																												1	2.8	2
STRIGIFORMES																					1	4.166	1.1
Tropical Screech Owl Megascops choliba	132	0.132																			1	4.166	1.1
POULTRY (DOMESTIC GALLIFORMES)			2	2.7	3.8	2	9.1	7.9	7	8.7	11.7	1	0.8	0.6	3	9.7	7	21	26.9	32.4	1	4.166	8.1	7	18.9	24.3	11	27.5	30.4	1	2.8	6.2	3	7.1	6.5				1	7.1	14.2	7	9.3	12.2	19	18	37.1	9	36
Domestic Turkey Meleagris gallopavo	6050	6.05																																											1	0.9	10.1
Domestic Chicken Gallus gallus	897.5	0.8975	2	2.7	3.8	2	9.1	7.9	7	8.7	11.7	1	0.8	0.6	3	9.7	7	21	26.9	32.4	1	4.166	8.1	7	18.9	24.3	11	27.5	30.4	1	2.8	6.2	3	7.1	6.5				1	7.1	14.2	7	9.3	12.2	18	17.1	27	9	36
UNIDENTIFIED BIRDS			2	2.7		3	13.6		1	1.2		1	0.8								2	8.33		3	8.1					1	2.8					8	14.3					4	5.3		8	7.6
REPTILES																																	2	4.8								6	8	2.5
SQUAMATA																																	2	4.8								6	8	2.5
Mountain Sipo Chironius monticola	220	0.22																																								6	8	2.5
UNIDENTIFIED SERPENTE																																	2	4.8
UNIDENTIFIED PREY			2	2.7								1	0.8																	2	5.7		6	14.2		7	12.5		2	14.3		9	12		25	23.8		3	12
TOTAL PREY			72			22			80			117			31			78			24			37			40			35			42			56			14			75			105			25
Bsta (species)			0.19			0.88			0.37			0.3			0.75			0.38			0.26			0.57			0.54			0.33			0.34			0.67			0.64			0.65			0.38			0.65
*This category includes two species of squirrels, Sciurus granatensis and S. igniventris, and their mean weight was assigned to both species.
**This category includes two species of rabbits, Sylvilagus brasiliensis and S. andinus, and their mean weight was assigned to both species.
***This category includes two species of coaties, Nasua nasua and Nasuella olivacea, and their mean weight was assigned to both species.
****This category includes two species of opossums, Didelphis marsupialis and D. pernigra, and their mean weight was assigned to both species.
*****This category includes two species of guans, Chamaepetes goudotii and Penelope montagnii, and their mean weight was assigned to both species.
******These columns include the 261 prey items recorded by Restrepo-Cardona et al. (2019) and Zuluaga & Echeverri-Galvis (2016).
[truncated: 8 more columns]
