# Supplementary material for: Implications of human–wildlife conflict on the diet of an endangered avian top predator in the northern Andes
Source: Sci Rep. 2024 Jun 6;14:13077. doi: 10.1038/s41598-024-63947-3 (PMC11156653; doi:10.1038/s41598-024-63947-3)
Supplement: Supplementary file 4 — Supplementary Table 4. [file 41598_2024_63947_MOESM4_ESM.xlsx]

## Sheet: Metadata
Implications of human-wildlife conflict on the diet of an Endangered avian top predator in the northern Andes
Juan Sebastián Restrepo-Cardona1,2*, Sebastián Kohn2, Luis Miguel Renjifo3, Juan D. Vásquez-Restrepo4, Santiago Zuluaga2,5,6, Félix Hernán Vargas2,7, Fabricio Narváez2, Luis A. Salagaje2, Abel Recalde2, Andy Salazar2, Erik Camilo Gaitán-López8, Vanessa Hull1
1-Department of Wildlife Ecology and Conservation, University of Florida, Gainesville, United States. 2-Fundación Cóndor Andino Ecuador, Quito, Ecuador. 3-Departamento de Ecología y Territorio, Facultad de Estudios Ambientales y Rurales, Pontificia Universidad Javeriana, Bogotá, Colombia. 4-Laboratorio de Herpetología, Museo de Zoología “Alfonso L. Herrera”, Universidad Nacional Autónoma de Méxic…
*Corresponding author: jsrestrepoc@gmail.com

## Sheet: Supplementary Table 4
Supplementary Table 4. GLM coefficient values and performance metrics for the relationship between the forest loss at different scales and the species richness, both without and using the distances to the settelement and pasture areas as covariates.
	No covariate					Covariate
Scale	Forest loss	p	AIC	ΔAIC	R2	Forest loss	p	Pasture	p	House	p	AIC	ΔAIC	R2
0,5 km	-0.763159	0.780693	82.863	1.78621	-0.0652985	-0.957349	0.737513	0.00184267	0.252712	-0.000314405	0.162689	83.2965	4.50866	0.00548615
1 km	-1.16491	0.693137	82.7704	1.6936	-0.0591504	-1.24275	0.702486	0.00174373	0.29524	-0.000318596	0.159153	83.2498	4.46199	0.00838239
1,5 km	-1.39687	0.653388	82.716	1.63919	-0.0555546	-1.0511	0.759951	0.00176134	0.300863	-0.000309704	0.165039	83.3229	4.53502	0.00384621
2 km	-2.28325	0.492222	82.3963	1.31944	-0.0346697	-2.35523	0.513196	0.00159217	0.331065	-0.000325528	0.142338	82.8584	4.07058	0.0323465
2,5 km	-3.03232	0.415153	82.1685	1.09171	-0.0200473	-3.97749	0.317418	0.00153861	0.322775	-0.000358576	0.108202	82.0637	3.27584	0.0792367
3 km	-3.78545	0.346206	81.9041	0.827308	-0.00332947	-5.73311	0.179264	0.00155239	0.294303	-0.000400696	0.0737799	80.9469	2.15904	0.141314
3,5 km	-4.40182	0.288168	81.619	0.542187	0.0143915	-6.74838	0.11878	0.00161499	0.259434	-0.000420177	0.0574631	80.0729	1.28503	0.186962
4 km	-5.12016	0.207866	81.0768	0	0.047231	-7.63512	0.0668187	0.0016414	0.232445	-0.000438148	0.0415529	78.7879	0	0.249708
